# Supplementary material for: Field-based molecular detection of Batrachochytrium dendrobatidis in critically endangered Atelopus toads and aquatic habitats in Ecuador
Source: PLoS One. 2024 Mar 14;19(3):e0299246. doi: 10.1371/journal.pone.0299246 (PMC10939218; doi:10.1371/journal.pone.0299246)
Supplement: S1 Table — Detailed data on codes, access numbers to Genbank, GPS coordinates, altitude, temperature, and relative humidity (RH) are provided. (XLSX) [file pone.0299246.s003.xlsx]

## Sheet: Hoja1
Table S1. Locations for sampling SWABs on Atelopus specimens and water from streams in the study area. Detailed data on codes, Genbank Access number, GPS coordinates, altitude, temperature, and relative humidity (RH) are provided.
Locality	Sampling site	Latitude	Longitude	City	Date	Altitude	T°C	RH%	Sampling code / Access number	Species / Ecosystem	Type of sample
Cerro Negro - Location A	A	-3.15675	-78.8454	Cuenca	2020-04-10	3064	12.2	82.1	2392	Atelopus bomolochos	Swab
Cerro Negro - Location A	A	-3.15675	-78.8454	Cuenca	2020-04-10	3064	12.2	82.1	2395 / OQ053197	Atelopus bomolochos	Swab
Cerro Negro - Location A	CN1	-3.15559	-78.8471	Cuenca	2020-04-10	3064	12.2	82.1	1a / OQ053189	Streams	Water
Cerro Negro - Location A	CN2	-3.15612	-78.846	Cuenca	2020-04-10	3064	12.2	82.1	2a / OQ053190	Streams	Water
Cerro Negro - Location A	CN3	-3.15706	-78.8451	Cuenca	2020-04-10	3064	12.2	82.1	3a / OQ053191	Streams	Water
Cerro Negro - Location A	CN4	-3.15665	-78.8442	Cuenca	2020-04-10	3064	12.2	82.1	4a / OQ053192	Streams	Water
Parque Nacional Cajas (Angas) - Location B	B	-2.88337	-79.3068	Sígsig	2020-05-10	3800	8.4	80.8	2397 / OQ053198	Atelopus nanay	Swab
Parque Nacional Cajas (Angas) - Location B	B	-2.88337	-79.3068	Sígsig	2020-05-10	3800	8.4	80.8	2398	Atelopus nanay	Swab
Parque Nacional Cajas (Angas) - Location B	B	-2.88337	-79.3068	Sígsig	2020-05-10	3800	8.4	80.8	2399	Atelopus nanay	Tissue
Parque Nacional Cajas (Angas) - Location B	A1	-2.88394	-79.309	Sígsig	2020-05-10	3800	8.4	80.8	5a	Streams	Water
Parque Nacional Cajas (Angas) - Location B	A2	-2.88341	-79.3081	Sígsig	2020-05-10	3800	8.4	80.8	6a / OQ053193	Streams	Water
Parque Nacional Cajas (Angas) - Location B	A3	-2.88322	-79.3054	Sígsig	2020-05-10	3800	8.4	80.8	7a / OQ053195	Streams	Water
Cerro de Hayas - Location C	C	-2.72452	-79.6189	Naranjal	2020-08-10	107	23.9	90.5	2415	Atelopus balios	Swab
Cerro de Hayas - Location C	C	-2.72452	-79.6189	Naranjal	2020-08-10	107	23.9	90.5	2416	Atelopus balios	Swab
Cerro de Hayas - Location C	C	-2.72452	-79.6189	Naranjal	2020-08-10	107	23.9	90.5	2417	Atelopus balios	Swab
Cerro de Hayas - Location C	C	-2.72452	-79.6189	Naranjal	2020-08-10	107	23.9	90.5	2418	Atelopus balios	Swab
Cerro de Hayas - Location C	C	-2.72452	-79.6189	Naranjal	2020-08-10	107	23.9	90.5	2419	Atelopus balios	Swab
Cerro de Hayas - Location C	CH1	-2.72271	-79.6215	Naranjal	2020-08-10	107	23.9	90.5	14a	Streams	Water
Cerro de Hayas - Location C	CH2	-2.72271	-79.6215	Naranjal	2020-08-10	107	23.9	90.5	15a	Streams	Water
Cerro de Hayas - Location C	CH3	-2.72447	-79.6191	Naranjal	2020-08-10	107	23.9	90.5	16a / OQ053196	Streams	Water
Estero Arenas - Location D	D	-2.75077	-79.6127	Naranjal	2020-08-10	203	24.9	85.3	2420 / OQ053199	Atelopus balios	Swab
Estero Arenas - Location D	D	-2.75077	-79.6127	Naranjal	2020-08-10	203	24.9	85.3	2421 / OQ053200	Atelopus balios	Swab
Estero Arenas - Location D	EA1	-2.75148	-79.6134	Naranjal	2020-08-10	203	24.9	85.3	19a	Streams	Water
Estero Arenas - Location D	EA2	-2.75103	-79.612	Naranjal	2020-08-10	203	24.9	85.3	20a	Streams	Water
